# Supplementary material for: Spatial features of specific CD103+CD8+ tissue-resident memory T cell subsets define the prognosis in patients with non-small cell lung cancer
Source: J Transl Med. 2024 Jan 5;22:27. doi: 10.1186/s12967-023-04839-4 (PMC10770937; doi:10.1186/s12967-023-04839-4)
Supplement: Supplementary file 2 — Additional file 2: Source data for the spatial immune signature construction. Suppl_data1. Source data for the spatial immune signature construction. Suppl_data2. Source data for the TCGA validation cohort. Suppl_data3. GEO accession codes of samples in the GSEA. [file 12967_2023_4839_MOESM2_ESM.xlsx]

## Sheet: suppl_data1
Supplementary data-1: Source data for the spatial immune signature construction
Patient_ID	DFS	Event	TNM_stage	Dens_CD103_TC	Dens_TRM3_IM	InS_TnonRM_TC	InS_TRM1_IM	InS_TRM4_IM	mNND_TRM_CK_TC	SIS	risk
1	15.17	1	III	1	0	0	0	0	1	-1.08549	high
2	56.97	0	II	1	1	0	1	0	0	-1.50242	low
3	3.8	1	II	0	1	0	1	0	0	-1.06655	high
4	2.93	1	II	1	1	0	1	0	0	-1.50242	low
5	60.87	0	II	0	1	1	1	0	0	-1.75419	low
6	10.97	1	III	1	1	0	1	0	0	-1.50242	low
7	62.03	1	II	1	0	0	1	0	1	-1.78222	low
8	18.33	1	III	0	0	0	1	1	1	-0.844199	high
9	62.47	0	II	1	1	0	1	0	1	-2.15203	low
10	0.77	1	II	0	0	0	1	0	0	-0.696732	high
11	26.03	0	II	1	1	0	1	0	0	-1.50242	low
12	63.87	0	II	1	0	0	1	0	1	-1.78222	low
13	63.87	0	III	1	1	0	1	0	1	-2.15203	low
14	25.37	1	II	0	1	0	0	0	1	-1.01944	high
15	7.43	1	II	1	1	1	1	0	0	-2.19006	low
16	39.17	1	III	1	1	0	1	0	0	-1.50242	low
17	65.63	0	II	1	0	1	1	0	0	-1.82024	low
18	13.73	1	III	1	1	0	0	0	0	-0.805683	high
19	66.5	0	II	1	1	1	1	0	0	-2.19006	low
20	9.8	1	II	1	1	0	1	0	0	-1.50242	low
21	31.43	0	III	0	1	1	1	1	0	-1.25204	high
22	15.4	1	II	1	1	0	1	0	1	-2.15203	low
23	47.83	1	II	1	1	0	1	0	0	-1.50242	low
24	68.8	0	II	1	1	0	0	0	0	-0.805683	high
25	51.33	1	II	1	0	0	1	0	0	-1.1326	high
26	1.23	1	III	0	1	0	1	1	0	-0.564396	high
27	11.9	1	III	0	0	0	1	1	0	-0.194579	high
28	71.63	0	II	1	1	0	1	0	1	-2.15203	low
29	71.9	0	II	1	1	0	1	0	0	-1.50242	low
30	8.43	1	III	0	0	0	0	0	0	0	high
31	72.33	0	II	0	0	0	1	0	0	-0.696732	high
32	72.53	0	II	1	0	0	0	0	1	-1.08549	high
33	4.73	1	III	0	0	1	1	1	0	-0.882224	high
34	73.1	0	II	1	0	0	1	0	1	-1.78222	low
35	73.37	0	III	1	1	1	1	0	1	-2.83968	low
36	39.93	1	III	1	0	1	1	0	0	-1.82024	low
37	48.4	1	II	1	1	0	1	1	1	-1.64988	low
38	24.57	1	II	0	0	0	1	0	1	-1.34635	high
39	75.1	0	III	1	1	1	1	0	0	-2.19006	low
40	5.6	1	III	0	0	1	0	0	0	-0.687645	high
41	75.8	0	III	1	0	1	1	0	0	-1.82024	low
42	54.03	1	II	1	0	0	1	0	1	-1.78222	low
43	65.03	1	III	0	0	0	1	1	0	-0.194579	high
44	17.43	1	III	1	1	0	0	0	0	-0.805683	high
45	32.1	1	III	1	0	1	0	0	0	-1.12351	high
46	41.07	0	III	1	1	1	1	0	0	-2.19006	low
47	41.13	0	II	0	0	1	1	0	0	-1.38438	high
48	77.03	0	III	0	1	1	1	1	0	-1.25204	high
49	20.3	1	II	1	0	0	1	0	1	-1.78222	low
50	42.27	0	III	1	0	0	1	0	1	-1.78222	low
51	5.53	1	III	1	0	1	0	0	0	-1.12351	high
52	3	1	II	0	0	0	0	0	0	0	high
53	8.43	1	II	0	0	0	1	1	0	-0.194579	high
54	27.7	1	III	1	1	0	1	0	1	-2.15203	low
55	78.9	0	III	1	1	0	1	0	0	-1.50242	low
56	66.93	0	II	1	1	0	1	0	0	-1.50242	low
57	20.33	1	II	1	0	0	1	0	0	-1.1326	high
58	11.77	1	III	0	0	0	1	0	0	-0.696732	high
59	82	0	II	0	1	0	1	0	1	-1.71617	low
60	19.5	1	III	0	1	0	1	0	0	-1.06655	high
61	24.97	1	III	0	0	0	1	0	0	-0.696732	high
62	40.4	1	II	1	0	0	1	0	1	-1.78222	low
63	8.63	1	III	1	0	1	0	0	1	-1.77313	low
64	16.8	1	III	1	1	0	1	0	0	-1.50242	low
65	84.57	0	III	1	0	1	1	0	0	-1.82024	low
66	3.53	1	III	0	0	0	1	0	0	-0.696732	high
67	17.07	1	III	0	0	1	1	0	1	-2.034	low
68	3.77	1	III	1	1	0	0	0	0	-0.805683	high
69	23.77	1	III	1	0	0	1	0	0	-1.1326	high
70	85.97	0	II	1	1	0	1	0	0	-1.50242	low
71	6.53	1	III	1	0	0	1	0	0	-1.1326	high
72	1.43	1	III	0	0	0	0	0	0	0	high
73	88.1	0	III	1	0	0	0	0	0	-0.435866	high
74	53.1	0	III	1	0	0	0	0	1	-1.08549	high
75	90.33	0	III	0	1	1	1	0	0	-1.75419	low
76	54.77	0	II	1	1	0	1	0	1	-2.15203	low
77	90.57	0	III	1	1	1	0	0	0	-1.49333	high
78	52.73	0	II	1	1	0	1	0	0	-1.50242	low
79	12.47	1	II	1	1	0	0	0	0	-0.805683	high
80	4.27	1	II	1	1	0	0	0	0	-0.805683	high
81	92.07	0	III	1	1	0	1	0	1	-2.15203	low
82	31.43	1	III	1	1	0	1	0	0	-1.50242	low
83	11.43	1	III	1	0	0	0	0	0	-0.435866	high
84	19.33	1	III	1	0	0	1	1	0	-0.630445	high
85	26.23	1	II	1	1	0	0	0	0	-0.805683	high
86	85.73	0	II	1	0	0	1	0	1	-1.78222	low
87	56.7	0	II	1	0	0	0	0	1	-1.08549	high
88	4.33	1	III	1	1	0	1	1	0	-1.00026	high
89	95.57	0	III	1	1	0	1	0	1	-2.15203	low
90	96.47	0	II	1	1	0	1	0	1	-2.15203	low
91	18.43	1	III	1	1	0	0	0	0	-0.805683	high
92	94.47	1	III	0	0	0	1	0	0	-0.696732	high
93	19.6	1	III	1	1	0	1	1	1	-1.64988	low
94	6.73	1	II	0	0	0	0	0	0	0	high
95	29.23	1	III	1	0	0	0	0	0	-0.435866	high
96	99.67	0	II	0	1	1	1	0	0	-1.75419	low
97	99.43	0	II	1	1	0	1	0	1	-2.15203	low
98	38.57	1	III	0	1	0	0	0	1	-1.01944	high
99	45.03	1	III	1	0	0	1	0	0	-1.1326	high
100	96.73	0	III	1	1	0	1	0	1	-2.15203	low
101	46.93	1	II	1	0	0	0	0	1	-1.08549	high
102	18.27	1	II	1	1	0	1	1	0	-1.00026	high
103	14.47	1	I	1	1	0	1	1	0	-1.00026	high
104	50.03	0	I	1	0	0	1	0	1	-1.78222	low
105	17.77	0	I	1	1	0	1	1	1	-1.64988	low
106	56.07	0	I	1	0	0	1	0	0	-1.1326	high
107	56.13	0	II	1	0	0	1	1	1	-1.28006	high
108	3.7	1	I	1	0	0	1	1	1	-1.28006	high
109	56.13	0	II	1	1	0	1	0	0	-1.50242	low
110	18.57	0	I	1	0	0	1	0	0	-1.1326	high
111	18.63	0	I	1	1	0	0	0	0	-0.805683	high
112	56.43	0	I	1	1	0	1	0	1	-2.15203	low
113	56.43	0	I	1	1	1	1	1	0	-1.68791	low
114	56.47	0	I	1	1	0	1	0	0	-1.50242	low
115	56.57	0	I	1	1	0	1	0	0	-1.50242	low
116	18.87	0	I	1	1	0	1	0	1	-2.15203	low
117	56.7	0	II	1	1	1	1	0	0	-2.19006	low
118	56.93	1	I	1	1	0	1	0	1	-2.15203	low
119	57.07	0	I	1	0	0	1	1	0	-0.630445	high
120	57.13	0	I	1	0	0	1	1	0	-0.630445	high
121	57.87	0	I	1	1	0	1	0	1	-2.15203	low
122	20.33	0	II	1	1	1	1	0	0	-2.19006	low
123	58.3	0	I	1	1	0	1	0	0	-1.50242	low
124	58.37	0	I	1	1	0	1	0	0	-1.50242	low
125	58.93	0	II	0	0	0	1	1	1	-0.844199	high
126	21.43	0	I	1	1	1	0	0	0	-1.49333	high
127	21.87	0	II	1	0	0	1	1	0	-0.630445	high
128	22.37	0	I	0	1	1	1	0	0	-1.75419	low
129	60.23	0	I	1	0	1	1	0	1	-2.46986	low
130	60.47	0	I	1	1	0	1	0	1	-2.15203	low
131	10.63	1	II	1	0	0	1	1	1	-1.28006	high
132	22.9	0	I	1	1	0	1	1	1	-1.64988	low
133	60.83	0	I	1	0	1	1	1	0	-1.31809	high
134	23.03	0	I	1	1	0	1	0	1	-2.15203	low
135	11.1	1	I	1	0	0	1	0	0	-1.1326	high
136	60.9	0	I	1	0	0	1	1	0	-0.630445	high
137	23.13	0	I	1	1	1	1	0	0	-2.19006	low
138	23.37	0	I	1	0	1	1	0	1	-2.46986	low
139	61.17	0	I	1	0	0	1	0	0	-1.1326	high
140	11.47	1	I	1	0	0	1	1	0	-0.630445	high
141	24	0	I	1	0	0	1	0	1	-1.78222	low
142	62.2	0	I	1	1	0	1	0	1	-2.15203	low
143	24.4	0	II	1	1	0	1	0	1	-2.15203	low
144	24.47	0	I	1	1	1	1	1	1	-2.33753	low
145	24.97	0	I	1	0	0	0	0	1	-1.08549	high
146	62.97	0	I	1	0	0	0	0	1	-1.08549	high
147	63.7	0	II	1	1	1	1	0	1	-2.83968	low
148	40.6	1	II	0	0	0	1	0	1	-1.34635	high
149	63.5	0	I	1	0	0	1	0	0	-1.1326	high
150	10.43	1	I	1	0	0	1	0	0	-1.1326	high
151	64.4	0	I	0	0	1	1	0	0	-1.38438	high
152	27.73	0	I	1	1	0	0	0	1	-1.4553	high
153	27.77	0	I	1	0	0	1	1	0	-0.630445	high
154	65.6	0	I	1	1	1	1	1	0	-1.68791	low
155	65.8	0	I	1	1	0	1	0	0	-1.50242	low
156	65.83	0	I	1	1	0	1	1	0	-1.00026	high
157	28.7	0	II	1	1	0	1	0	1	-2.15203	low
158	20.33	0	II	1	0	0	1	0	0	-1.1326	high
159	29.13	0	II	1	1	0	1	0	1	-2.15203	low
160	29.17	0	I	1	0	0	1	1	1	-1.28006	high
161	67.13	0	I	0	0	0	1	0	0	-0.696732	high
162	67.13	0	I	1	0	1	1	0	1	-2.46986	low
163	67.17	0	I	1	0	0	1	0	1	-1.78222	low
164	67.2	0	I	1	1	1	1	0	0	-2.19006	low
165	67.23	0	I	1	1	0	1	0	1	-2.15203	low
166	13.27	1	I	1	0	0	1	0	0	-1.1326	high
167	8.03	1	I	1	0	0	1	0	1	-1.78222	low
168	21.37	0	I	1	1	0	1	1	0	-1.00026	high
169	67.73	0	I	1	0	0	1	0	1	-1.78222	low
170	12.37	1	I	1	1	0	1	0	1	-2.15203	low
171	67.87	0	I	1	1	0	1	0	1	-2.15203	low
172	28.67	1	I	1	1	1	1	1	0	-1.68791	low
173	67.97	0	I	1	0	1	1	0	0	-1.82024	low
174	65.9	0	I	1	1	0	1	0	0	-1.50242	low
175	68.37	0	I	1	1	0	0	0	1	-1.4553	high
176	26	1	I	1	0	0	1	0	1	-1.78222	low
177	30.6	0	I	1	1	1	1	0	0	-2.19006	low
178	30.73	0	I	0	1	1	1	0	0	-1.75419	low
179	32.1	0	I	1	1	0	1	0	1	-2.15203	low
180	69.03	0	I	1	0	0	1	0	1	-1.78222	low
181	31.3	0	I	1	1	1	1	0	0	-2.19006	low
182	67.77	0	I	1	0	0	1	1	0	-0.630445	high
183	69.33	0	I	1	1	0	1	1	1	-1.64988	low
184	4.47	1	I	1	1	0	1	0	0	-1.50242	low
185	69.5	0	I	1	0	0	1	0	0	-1.1326	high
186	69.53	0	I	1	1	0	1	0	1	-2.15203	low
187	69.53	0	II	1	1	0	1	0	1	-2.15203	low
188	44.07	0	I	1	1	1	0	0	0	-1.49333	high
189	69.73	0	I	1	1	0	1	0	1	-2.15203	low
190	30.9	1	I	1	0	0	1	0	0	-1.1326	high
191	69.77	0	I	1	1	0	1	0	1	-2.15203	low
192	69.8	0	I	0	0	0	1	1	0	-0.194579	high
193	69.93	0	I	1	1	0	1	0	1	-2.15203	low
194	71.23	0	I	1	0	0	0	0	1	-1.08549	high
195	71.43	0	I	1	0	0	1	0	1	-1.78222	low
196	24.13	1	I	1	0	0	0	0	1	-1.08549	high
197	71.83	0	II	1	1	0	1	0	1	-2.15203	low
198	6.93	1	I	1	0	0	0	0	1	-1.08549	high
199	34.23	0	I	0	0	0	1	0	1	-1.34635	high
200	11.27	1	I	0	0	0	0	0	1	-0.64962	high
201	62.53	1	I	1	1	0	1	0	0	-1.50242	low
202	35	0	I	1	0	0	1	0	1	-1.78222	low
203	73.3	0	I	1	1	0	0	0	1	-1.4553	high
204	12.57	1	I	1	0	0	0	0	1	-1.08549	high
205	26.47	0	I	1	0	0	1	0	1	-1.78222	low
206	74.2	0	I	1	1	0	1	0	1	-2.15203	low
207	75.07	0	I	1	0	0	1	0	0	-1.1326	high
208	75.13	0	I	1	0	0	1	1	1	-1.28006	high
209	37.53	0	I	1	1	0	1	0	1	-2.15203	low
210	4.4	1	I	1	0	0	1	0	0	-1.1326	high
211	33.07	1	I	0	0	1	1	1	0	-0.882224	high
212	4	1	I	1	0	0	1	0	1	-1.78222	low
213	76.57	0	I	1	1	0	1	1	1	-1.64988	low
214	47.13	1	II	1	1	0	1	0	0	-1.50242	low
215	20.57	1	I	1	1	0	1	0	1	-2.15203	low
216	67.97	1	I	1	0	0	1	0	0	-1.1326	high
217	78	0	I	0	0	0	1	0	1	-1.34635	high
218	20.4	1	I	1	1	0	1	0	0	-1.50242	low
219	78.83	0	I	1	0	0	1	0	1	-1.78222	low
220	13.4	1	I	1	0	0	1	0	1	-1.78222	low
221	42.13	0	I	1	1	0	1	0	0	-1.50242	low
222	42.23	0	I	1	0	1	1	1	0	-1.31809	high
223	42.73	0	I	1	1	0	1	0	1	-2.15203	low
224	42.73	0	I	1	0	1	1	0	1	-2.46986	low
225	40.33	1	II	1	1	0	1	0	0	-1.50242	low
226	43.63	0	I	1	0	0	1	0	0	-1.1326	high
227	81.77	0	I	0	0	0	1	0	1	-1.34635	high
228	8.37	1	I	1	0	0	1	1	0	-0.630445	high
229	82.87	0	I	1	1	0	1	0	0	-1.50242	low
230	26.73	1	I	1	0	0	1	0	1	-1.78222	low
231	83.07	0	I	1	1	0	0	0	1	-1.4553	high
232	83.13	0	I	0	0	0	0	0	0	0	high
233	45.7	0	I	1	0	0	1	0	1	-1.78222	low
234	72.63	1	I	1	0	0	1	0	1	-1.78222	low
235	20.33	0	I	1	1	0	1	0	0	-1.50242	low
236	84.5	0	I	1	0	1	1	0	0	-1.82024	low
237	84.73	0	I	1	0	0	1	0	1	-1.78222	low
238	18.6	1	I	1	0	0	1	1	1	-1.28006	high
239	10.53	1	I	1	0	0	1	1	1	-1.28006	high
240	58.93	1	I	1	0	0	1	1	0	-0.630445	high
241	15.67	1	II	1	1	0	1	1	1	-1.64988	low
242	55.47	1	I	1	1	1	1	0	0	-2.19006	low
243	85.93	0	I	1	0	0	0	0	0	-0.435866	high
244	49	0	I	1	1	0	1	0	1	-2.15203	low
245	3.47	1	I	1	0	1	0	0	1	-1.77313	low
246	14.2	1	I	1	0	1	1	0	1	-2.46986	low
247	87.5	0	I	1	0	0	1	0	1	-1.78222	low
248	89.8	0	I	1	1	0	1	0	0	-1.50242	low
249	25.27	1	I	0	0	1	1	1	1	-1.53184	low
250	90.37	0	I	0	0	0	1	0	1	-1.34635	high
251	40.83	1	I	1	0	0	1	0	0	-1.1326	high
252	52.87	0	I	1	0	1	1	0	1	-2.46986	low
253	90.8	0	II	1	1	0	1	0	1	-2.15203	low
254	15.07	1	I	1	0	0	1	0	0	-1.1326	high
255	91.43	0	I	1	1	0	0	0	1	-1.4553	high
256	28.67	1	I	0	0	0	1	1	0	-0.194579	high
257	92.87	0	I	0	0	0	0	0	1	-0.64962	high
258	93.3	0	I	1	0	0	1	0	1	-1.78222	low
259	44.73	1	I	1	0	1	1	1	1	-1.96771	low
260	94.5	0	I	1	0	1	1	0	0	-1.82024	low
261	95.47	0	I	1	0	0	1	0	1	-1.78222	low
262	5.8	1	I	0	0	0	1	1	0	-0.194579	high
263	59.43	0	II	1	0	0	1	0	0	-1.1326	high
264	97.57	0	I	0	0	0	0	0	0	0	high
265	62.03	0	I	1	0	1	1	0	0	-1.82024	low
266	62.47	0	I	1	1	0	1	0	1	-2.15203	low
267	4.27	1	I	1	0	0	1	1	0	-0.630445	high
268	63.2	0	I	1	0	0	1	1	1	-1.28006	high
269	101.1	0	I	1	0	1	1	1	0	-1.31809	high
270	95.73	0	I	1	0	0	1	1	1	-1.28006	high
271	46.77	1	I	1	0	1	1	0	0	-1.82024	low
272	95.97	0	I	1	1	1	1	0	0	-2.19006	low
273	95.97	0	I	1	0	0	1	0	0	-1.1326	high
274	27.73	0	I	1	0	0	0	0	1	-1.08549	high

## Sheet: suppl_data2
Supplementary data-2: Source data for the TCGA validation cohort
Patient_ID	Sample	Histological_subtype	T_stage	N_stage	M_stage	Tumor_stage	Disease	DFS_months	Survival	OS_months	ITGAE	PDCD1	HAVCR2	GZMB
TCGA-05-4249	01A	LUAD	T2	N0	M0	Ib			0	50.77	9.1267	7.67948	11.0668	7.72792
TCGA-05-4250	01A	LUAD	T3	N1	M0	IIIa			1	4.03	11.0526	10.0293	11.3581	10.7465
TCGA-05-4397	01A	LUAD	T2	N1	M0	IIb			1	24.37	10.0154	7.30378	11.2586	9.7039
TCGA-05-4422	01A	LUAD	T2	N0	M0	Ib			0	12.17	11.395	9.39874	11.1731	8.87958
TCGA-05-4427	01A	LUAD	T2	N1	M0	IIb	0	26.37	0	26.37	8.71081	5.61471	9.98299	8.47573
TCGA-05-5420	01A	LUAD	T2	N2	M0	IIIa			0	15.23	10.1874	7.14975	11.4914	10.0782
TCGA-05-5423	01A	LUAD	T2	N1	M0	IIb			0	5.03	9.99577	6.20945	10.8711	7.91886
TCGA-05-5425	01A	LUAD	T2b	N1	M0	IIb			0	29.4	10.5048	7.87652	11.1699	10.7599
TCGA-05-5428	01A	LUAD	T1b	N1	M0	IIa	0	22.33	0	22.33	9.96434	4.24793	10.0715	6.08746
TCGA-18-3406	01A	LUSC	T1	N0	M0	Ia			1	12.37	9.94398	5.67243	10.0835	8.56605
TCGA-18-3408	01A	LUSC	T2	N0	M0	Ib			1	76.8	10.6184	2.80735	10.0196	8.77808
TCGA-18-3412	01A	LUSC	T2	N0	M0	Ib			1	11.5	10.9001	5.9542	10.1215	7.97728
TCGA-18-3415	01A	LUSC	T2	N0	M0	Ib			1	93.43	10.5236	6.89482	9.80252	10.5324
TCGA-18-3416	01A	LUSC	T2	N1	M0	IIb	1	31.33	1	32.43	11.7944	9.26209	10.7288	10.5265
TCGA-18-3421	01A	LUSC	T2	N0	M0	Ib			0	88.17	10.633	6.14975	9.90689	10.6944
TCGA-18-4086	01A	LUSC	T2	N0	M0	Ib			1	2.83	10.9607	7.36632	10.2784	9.47371
TCGA-18-4721	01A	LUSC	T1	N0	M0	Ia			0	156.47	9.34873	6.40939	9.76818	8.79766
TCGA-18-5592	01A	LUSC	T3	N0	M0	IIb			0	50.63	10.9858	7.49985	9.29921	9.66178
TCGA-21-1075	01A	LUSC	T2	N1	M0	IIb			0	71.13	10.9121	2	7.33985	5.52356
TCGA-21-1079	01A	LUSC	T3	N0	M0	IIIa			1	32.17	9.00282	5.45943	8.84235	7.62936
TCGA-21-1081	01A	LUSC	T2	N1	M0	IIb			1	9.47	9.80735	5.83289	8.98584	6.97728
TCGA-21-5783	01A	LUSC	T2	N0	M0	Ib			1	89.33	9.49985	6.42626	8.90989	7.42626
TCGA-21-5784	01A	LUSC	T2	N0	M0	Ib	0	42.27	0	42.27	10.5613	6.82018	10.29	9.6865
TCGA-21-5787	01A	LUSC	T2	N2	M0	IIIa			1	10.97	12.2324	10.375	11.6764	12.437
TCGA-22-0940	01A	LUSC	T1	N1	M0	IIa			1	22.3	11.7578	8.99152	11.5377	11.4491
TCGA-22-0944	01A	LUSC	T2	N0	M0	Ib			1	7.43	9.35315	5.20945	8.21432	8.16993
TCGA-22-1005	01A	LUSC	T1	N0	M0	Ia			1	65.1	10.5236	9.01402	10.1649	10.5088
TCGA-22-4599	01A	LUSC	T2a	N0	M0	Ib			1	38.7	9.83131	6.10852	10.0928	10.1573
TCGA-22-5471	01A	LUSC	T2	N0	M0	Ib			0	61.5	11.3304	9.77149	10.9766	12.058
TCGA-22-5474	01A	LUSC	T2a	N0	M0	Ib	0	14.83	1	14.83	11.6221	9.2503	11.6384	11.368
TCGA-22-5477	01A	LUSC	T1	N0	M0	Ia	1	17.03	1	44.87	11.332	6.84549	9.63844	9.3015
TCGA-33-4533	01A	LUSC	T2	N0	M0	Ib			0	135.6	10.7406	5.75489	8.93074	8.21917
TCGA-33-4583	01A	LUSC	T1	N0	M0	Ia			1	153.37	9.50779	5.08746	8.08746	9.24555
TCGA-33-AASL	01A	LUSC	T1	N0	MX	Ia			1	27.53	8.74819	6.72792	8.24793	9.80735
TCGA-34-5234	01A	LUSC	T1	N0	M0	Ia	0	75.7	0	75.7	11.6253	7.70044	11.5177	10.545
TCGA-34-5239	01A	LUSC	T4	N0	M0	IIIa	0	61.13	0	61.13	11.736	9.11894	11.3531	11.4157
TCGA-34-5241	01A	LUSC	T2	N0	M0	Ib			1	17.17	10.9915	7.31288	10.9744	10.0688
TCGA-34-8456	01A	LUSC	T2a	N1	M0	IIa	0	26.8	0	26.8	8.64024	6.22882	8.57365	7.81378
TCGA-34-A5IX	01A	LUSC	T3	N0	M0	IIb	0	34.37	0	34.37	8.58496	5.78136	8.32193	8.17493
TCGA-35-4123	01A	LUAD	T1	N0	M0	Ia			0	6.07	11.2656	10.043	12.0147	11.062
TCGA-35-5375	01A	LUAD	T2	N2	M0	IIIa			0	8.8	10.7004	6.49185	8.94544	7.54689
TCGA-37-3783	01A	LUSC	T3	N2	M0	IIIa			0	4.07	10.5934	7.76155	10.9887	10.8657
TCGA-37-4130	01A	LUSC	T1b	N0	M0	Ia			0	8.23	12.0289	9.14211	11.4236	12.8878
TCGA-37-4135	01A	LUSC	T2a	N0	M0	Ib			0	6.9	11.1235	5.72792	10.2796	8.82972
TCGA-38-4628	01A	LUAD	T2	N1	M0	IIb	1	36.1	1	49.73	11.3332	4.9542	11.2366	5.64386
TCGA-38-4630	01A	LUAD	T2	N0	M0	Ib			1	35.77	10.0808	7.2384	9.97011	7.83289
TCGA-38-4631	01A	LUAD	T2	N0	M0	Ib			1	11.8	9.95128	5.42626	8.45121	8.56986
TCGA-38-6178	01A	LUAD	T2b	N2		IIIa			0	14.93	8.16993	6.98868	8.77479	6.64386
TCGA-39-5011	01A	LUSC	T1b	N0	M0	Ia	1	18.83	0	135.1	11.4988	9.26913	11.6188	10.6457
TCGA-39-5016	01A	LUSC	T2a	N1	M0	IIa			0	128.33	11.0835	7.94837	10.6582	9.88264
TCGA-39-5021	01A	LUSC	T2a	N0	M0	Ib			1	69.53	10.5167	7.33092	10	9.29002
TCGA-39-5022	01A	LUSC	T2a	N0	M0	Ib			1	55.97	12.0771	10.1836	11.9374	11.8849
TCGA-39-5030	01A	LUSC	T2a	N2	M0	IIIa			1	1.97	10.4388	8.82018	10.7756	10.3934
TCGA-39-5035	01A	LUSC	T1b	N0	M0	Ia			0	69.33	10.7557	8.01681	10.3859	11.4491
TCGA-39-5037	01A	LUSC	T1b	N1	M0	IIa			0	56.33	10.9039	1	6.61471	6.08746
TCGA-39-5040	01A	LUSC	T2a	N2	M0	IIIa			1	17.3	8.633	7.30378	9.27146	8.04439
TCGA-43-3920	01A	LUSC	T2	N0	M0	Ib			0	33.57	11.8986	7.45121	10.4252	10.2021
TCGA-43-6771	01A	LUSC	T2	N0	MX	Ib			1	5.53	9.3015	7.52356	10.196	9
TCGA-43-A475	01A	LUSC	T3	N0	M0	IIb			0	9.87	11.464	9.70908	11.3542	12.2073
TCGA-43-A56U	01A	LUSC	T1b	N0	MX	Ia	0	14.4	0	14.4	10.2336	8.79442	9.77972	10.2444
TCGA-44-2655	01A	LUAD	T1	N0	M0	Ia	0	44.13	0	44.13	11.6069	7.19967	10.3095	7.66534
TCGA-44-2656	01A	LUAD	T2	N0	M0	Ib	0	47.63	0	47.63	11.4856	8.49586	11.9506	10.8746
TCGA-44-2661	01A	LUAD	T1	N0	M0	Ia	0	38.63	0	38.63	11.0498	8.08746	11.6812	9.28309
TCGA-44-2668	01A	LUAD	T2	N0	M0	Ib	0	25.37	1	25.37	10.7515	8.4818	11.6582	11.5755
TCGA-44-3398	01A	LUAD	T1b	N0	M0	Ia	0	38.77	0	38.77	11.2923	6.49185	11.6649	9.56605
TCGA-44-3918	01A	LUAD	T1	N0	M0	Ia	0	34.53	0	34.53	11.2458	8.65464	11.865	11.1026
TCGA-44-6145	01A	LUAD	T1	N0	M0	Ia	0	19.83	0	19.83	10.6348	8.84235	10.3354	10.2796
TCGA-44-6146	01A	LUAD	T3	N0	M0	IIb			0	24.27	8.47573	4.12928	7.09276	5.79442
TCGA-44-6778	01A	LUAD	T1	N0	MX	Ia			0	62.13	10.2479	8.18488	11.1059	9.85175
TCGA-44-6779	01A	LUAD	T2	N1	MX	IIb			1	16.67	10.1447	7.48382	10.374	9.04166
TCGA-44-7667	01A	LUAD	T3	N0	MX	IIb	0	36.57	0	36.57	9.28309	5.58496	9.62936	10.7903
TCGA-44-A479	01A	LUAD	T2	N0	MX	Ib	0	16.2	0	16.2	10.4168	9.08481	10.6092	9.33092
TCGA-44-A4SS	01A	LUAD	T1b	N0	M0	Ia	0	13.83	0	13.83	10.3837	8.77808	10.7322	9.89936
TCGA-46-6025	01A	LUSC	T2b	N1	M0	IIb	0	10.8	0	10.8	9.63481	6.72792	9.33762	9.35094
TCGA-49-4490	01A	LUAD	T3	N2	M0	IIIa			1	12.83	7.93664	5.90689	8.20457	5.45943
TCGA-49-4506	01A	LUAD	T2	N1	M0	IIb	1	23.07	1	33.3	11.1662	8.38802	10.4838	11.3971
TCGA-49-4507	01A	LUAD	T3	N1	M0	IIIa			1	8.93	11.7339	10.0782	11.0654	12.0898
TCGA-49-4512	01A	LUAD	T2	N2	MX	IIIa			1	30.17	7.98299	4.80735	9.56605	4.64386
TCGA-49-6767	01A	LUAD	T3	N0	MX	IIb			0	22.57	10.0795	6.87036	9.60177	10.2021
TCGA-49-AAR3	01A	LUAD	T2	N1	MX	IIb			0	63.1	10.2408	8.39232	10.6375	10.3652
TCGA-50-5049	01A	LUAD	T2	N0	M0	Ia			0	103.13	10.4126	8.97728	11.6987	10.032
TCGA-50-5066	02A	LUAD	T2	N0	M0	Ib	1	15.9	0	48.07	10.9196	7.53138	10.9622	9.38586
TCGA-50-5068	01A	LUAD	T2	N1	MX	IIb			1	49.97	10.6883	6.14975	10.4635	8.14466
TCGA-50-5931	01A	LUAD	T2	N0	M0	Ib			1	14.47	8.37069	3.90689	6.70044	5.78136
TCGA-50-5933	01A	LUAD	T4	N2	M0	IIIb			1	79.77	8.55459	9.71768	11.0437	7.33985
TCGA-50-5941	01A	LUAD	T2a	N2	M0	IIIa	0	49.13	0	49.13	10.1836	8.45943	10.8122	9.69349
TCGA-50-6597	01A	LUAD	T2	N0	M0	Ib			1	42.27	7.37504	8.32643	8.15987	6.37504
TCGA-50-6673	01A	LUAD	T1	N0	M0	I			1	0.73	8.58871	5.32193	9.30834	7.16993
TCGA-51-6867	01A	LUSC	T1	N0	M0	I	1	26.27	1	61.87	10.9951	7.85798	9.68475	10.1662
TCGA-52-7810	01A	LUSC	T3	N0	M0	IIb	0	30.77	0	30.77	9.14466	3.70044	7.49185	5.39232
TCGA-55-1592	01A	LUAD	T2	N0	M0	Ia	1	15.07	1	23.37	9.64386	6.04439	11.3038	7.19967
TCGA-55-6971	01A	LUAD	T2	N0	MX	Ib	0	46.67	0	46.67	10.5699	8.53916	10.1724	9.94105
TCGA-55-6978	01A	LUAD	T2b	N0	MX	IIa			1	5.87	11.4517	9.55842	11.9883	11.1325
TCGA-55-6979	01A	LUAD	T2	N1	M0	IIb			1	7.9	10.0403	9.13443	11.0231	9.35755
TCGA-55-6984	01A	LUAD	T2	N1	M0	IIb	1	24.13	1	25.33	7.86419	5.75489	7.08746	6.2854
TCGA-55-6987	01A	LUAD	T1	N0	M0	Ia	0	71.23	0	71.23	12.2324	9.47371	12.0004	12.4333
TCGA-55-7227	01A	LUAD	T3	N1	MX	IIIa	1	8.5	1	31.73	8.49586	7.45943	10.5651	7.52356
TCGA-55-7570	01A	LUAD	T1a	N0	MX	Ia	0	27.47	0	27.47	10.7262	6.94251	8.3966	8.46761
TCGA-55-7911	01A	LUAD	T1a	N0	MX	Ia	1	17.17	0	17.9	10.9901	9.06878	10.6812	10.543
TCGA-55-8089	01A	LUAD	T1a	N0	M0	Ia	0	23.4	1	23.4	12.2079	9.63481	12.1472	12.6369
TCGA-55-8092	01A	LUAD	T3	N0	MX	IIb			1	5.13	11.5807	8.7879	10.224	11.3799
TCGA-55-8097	01A	LUAD	T1a	N0	MX	Ia	0	15.87	0	15.87	9.4818	7.55459	9.88417	6.78136
TCGA-55-8205	01A	LUAD	T2b	N0	M0	IIa			0	19.97	11.1434	9	12.2773	11.2544
TCGA-55-8207	01A	LUAD	T2a	N0	MX	Ib	0	32.57	0	32.57	9.20701	6.65821	11.0105	7.14975
TCGA-55-8208	01A	LUAD	T1b	N0	M0	Ia	1	17.03	0	22.47	10.8704	9.05799	11.6795	10.2992
TCGA-55-8299	01A	LUAD	T1b	N0	MX	Ia			1	15.63	11.6644	8.633	11.1293	11.7
TCGA-55-8514	01A	LUAD	T2a	N0	MX	Ib	0	17.33	0	17.33	7.77479	6.16993	9.33092	6.30378
TCGA-55-8615	01A	LUAD	T3	N2	MX	IIIa	1	7.47	0	14.87	8.80735	4.80735	8.41785	7.05528
TCGA-55-A490	01A	LUAD	T2b	N0	MX	IIa			1	3.3	8.09803	5.78136	10.0403	7.09803
TCGA-55-A492	01A	LUAD	T1a	N0	MX	Ia	0	19.87	0	19.87	10.8657	5.39232	7.8009	7.33092
TCGA-55-A494	01A	LUAD	T2a	N0	MX	Ib	0	16.03	0	16.03	8.96578	9.72281	6.47573	5.20945
TCGA-55-A57B	01A	LUAD	T1b	N0	M0	Ia	0	18.2	0	18.2	9.1267	6.87036	10.2726	7.74147
TCGA-56-7579	01A	LUSC	T3	N1	M0	IIIa			1	31.7	8.77808	4.39232	9.57175	5.9542
TCGA-56-8083	01A	LUSC	T2a	N0	MX	Ib			0	5	7.98299	8.40514	6.62936	4.32193
TCGA-56-8307	01A	LUSC	T3	N0	M0	IIb	0	27.27	0	27.27	9.10066	7.92481	9.41363	9.83763
TCGA-56-8308	01A	LUSC	T3	N0	MX	IIb			0	17.23	8.69697	6.93074	8.64386	7.48382
TCGA-56-8309	01A	LUSC	T1b	N0	MX	Ia	0	14.27	0	14.27	10.7364	9.90839	11.2946	10.5765
TCGA-56-8623	01A	LUSC	T2a	N0	MX	Ib	1	21.5	1	23.07	11.2889	7.76818	11.8529	9.40088
TCGA-56-8624	01A	LUSC	T3	N0	MX	IIb	0	14	0	14	8.23362	5.64386	8.633	5.64386
TCGA-56-8625	01A	LUSC	T3	N1	MX	IIIa			1	10.5	10.5594	8.43045	11.1923	10.5527
TCGA-58-8393	01A	LUSC	T2a	N0	M0	Ib	0	35.27	0	35.27	10.933	8.80413	10.5821	10.5098
TCGA-60-2720	01A	LUSC	T2	N0	M0	Ib			0	3.23	10.1972	7.72792	9.75989	10.0954
TCGA-60-2721	01A	LUSC	T2	N0	M0	Ib	0	32.77	0	32.77	10.8688	8.69349	10.2372	10.4929
TCGA-60-2723	01A	LUSC	T2	N0	M0	Ib	0	36.4	0	36.4	11.0238	8.51175	10.8541	11.2312
TCGA-60-2725	01A	LUSC	T2	N0	M0	Ib	0	27.2	0	27.2	10.7432	8.25739	11.2917	9.80413
TCGA-62-8394	01A	LUAD	T4	N2	M0	IIIb			1	4.63	8.92184	7.11894	9.37938	7.26679
TCGA-62-8395	01A	LUAD	T3	N0	M0	IIb	1	13.17	0	40.53	9.02514	6.24793	9.37069	6.14975
TCGA-62-8402	01A	LUAD	T2	N2	M0	IIIa	1	25.73	1	49.93	10.5265	7.85798	10.0741	10.7372
TCGA-62-A46V	01A	LUAD	T2	N0	M0	Ib			0	73.3	9.02791	4.52356	9.5812	3.16993
TCGA-62-A471	01A	LUAD	T2b	N1	M0	IIb	0	41.53	0	41.53	11.1472	6.6865	8.17493	9.33092
TCGA-63-A5MM	01A	LUSC	T2	N1	M0	IIb			1	15.2	11.1611	8.39232	10.8857	11.0314
TCGA-63-A5MN	01A	LUSC	T3	N0	M0	IIb	1	10.67	1	11.5	10.544	8.94251	11.3647	9.78953
TCGA-63-A5MT	01A	LUSC	T3	N0	M0	IIb			0	16.6	7.72792	6.12928	8.71081	7.25739
TCGA-64-1677	01A	LUAD	T2	N2	M0	IIIa			1	20.93	10.0701	6.22882	8.47978	9.18239
TCGA-64-1679	01A	LUAD	T1	N2	M0	IIIa			0	82.93	9.18735	5.80735	11.4522	6.85798
TCGA-64-1681	01A	LUAD	T1	N0	M0	Ia			1	38.9	8.42626	6.87036	10.6644	6.94251
TCGA-64-5781	01A	LUAD	T2	N0	M0	Ib			0	51.97	11.0505	7.90689	9.67948	11.245
TCGA-64-5815	01A	LUAD	T2	N1	M0	IIb	0	28.87	0	28.87	7.99435	5.58496	10.4471	7.60733
TCGA-66-2744	01A	LUSC	T2	N1	M0	IIb			0	1	10.7347	8.15482	11.158	11.3756
TCGA-66-2758	01A	LUSC	T2	N0	M0	Ib	0	21.3	0	21.3	12.0427	8.94837	11.2527	11.8122
TCGA-66-2766	01A	LUSC	T2	N2	M0	IIIa			0	1.03	11.4998	5.85798	9.33762	7.92481
TCGA-66-2767	01A	LUSC	T2	N3	M0	IIIb			0	2.03	11.2467	9.50184	11.8049	10.9535
TCGA-66-2769	01A	LUSC	T4	N0	M0	IIIb			1	7.17	11.2877	7.65105	11.3548	8.61102
TCGA-66-2770	01A	LUSC	T2	N0	M0	Ib			0	23.33	11.5541	8.17991	10.8925	10.2288
TCGA-66-2771	01A	LUSC	T2	N1	M0	IIb	0	19.27	0	19.27	10.6448	7.59246	11.3304	10.2491
TCGA-66-2778	01A	LUSC	T2	N3	M0	IIIb	0	19.27	0	19.27	10.7091	5.35755	10.7748	8.02791
TCGA-66-2783	01A	LUSC	T2	N3	M0	IIIb	0	25.3	0	25.3	8.56986	6.45943	9.42417	7.56986
TCGA-66-2785	01A	LUSC	T2	N0	M0	Ib			0	2	11.2981	9.19229	11.3426	11.3663
TCGA-66-2787	01A	LUSC	T1	N0	M0	Ia			0	40.57	10.8517	8.05528	10.4357	9.82972
TCGA-66-2789	01A	LUSC	T1	N3	M0	IIIb			1	4.1	10.7781	5.49185	10.2491	9.44708
TCGA-66-2791	01A	LUSC	T2	N3	M0	IIIb			1	5.1	11.3253	8.77479	11.0654	10.9054
TCGA-66-2792	01A	LUSC	T2	N1	M0	IIb	0	30.43	0	30.43	11.2402	5.78136	9.52748	8.47573
TCGA-66-2794	01A	LUSC	T4	N2	M0	IIIb	0	54.83	0	54.83	11.5661	9.10591	10.9593	11.2906
TCGA-66-2800	01A	LUSC	T4	N0	M0	IIIb			0	49.73	10.7237	6.24793	10.9189	7.73471
TCGA-67-3770	01A	LUAD	T1	N0	M0	Ia			0	20.33	9.66888	5.64386	9.93221	6.32193
TCGA-67-3772	01A	LUAD	T2	N0	M0	Ib			0	19.1	10.4848	5.80735	10.421	8.15482
TCGA-68-A59J	01A	LUSC	T2a	N0	MX	Ib			0	14.93	10.9322	8.93664	10.6564	11.3603
TCGA-69-7760	01A	LUAD	T3	N0	M0	IIb			0	6.73	8.67243	3	7.74819	4.39232
TCGA-69-7979	01A	LUAD	T2a	N0	MX	Ib			0	13.6	9.75154	7.06609	10.0485	8.82018
TCGA-69-8255	01A	LUAD	T1a	N0	M0	Ia			0	4.3	11.8142	10.7039	10.7993	12.7952
TCGA-70-6722	01A	LUSC	T3	N1	M0	IIIa			0	12.23	9.59246	8.53138	10.8202	9.03342
TCGA-71-6725	01A	LUAD	T2	N0	M0	Ib			0	8.53	9.13955	2.32193	9.65284	4.58496
TCGA-71-8520	01A	LUAD	T2	N0	M0	Ib	1	5.97	1	7	7.9542	5.16993	8.94251	6.08746
TCGA-77-6842	01A	LUSC	T2	N1	M0	IIb			1	29.97	11.1867	8.29002	10.6284	10.1911
TCGA-77-6845	01A	LUSC	T3	N0	M0	IIb			1	23.6	9.37504	4	7.44294	6.18982
TCGA-77-7140	01A	LUSC	T2	N1	M0	IIb			1	21.07	11.4615	4.39232	8.81698	8.55075
TCGA-77-7141	01A	LUSC	T2	N0	M0	Ib			0	0.5	9.63662	6.50779	9.47573	8.00562
TCGA-77-7463	01A	LUSC	T2	N0	M0	Ib			1	47.43	10.8033	5.35755	9.1472	7.19967
TCGA-77-7465	01A	LUSC	T2a	N1	M0	IIa			0	33	11.1649	8.15987	10.6073	11.1459
TCGA-77-8145	01A	LUSC	T4	N1	M0	IIIb			1	7.07	8.10329	5.52356	7.74147	6.30378
TCGA-77-8156	01A	LUSC	T2a	N0	M0	Ib			0	36.87	10.1687	8.59991	10.2726	9.75322
TCGA-77-A5G1	01A	LUSC	T3	N1	M0	IIIa			0	134.2	9.04712	7.29462	9.82496	7.67948
TCGA-77-A5GA	01A	LUSC	T2a	N0	M0	Ib			0	42.67	9.66711	5.04439	7.62205	7.19967
TCGA-78-7143	01A	LUAD	T2	N0	M0	Ib			1	165.37	9.13955	6.82018	10.0768	5.80735
TCGA-78-7146	01A	LUAD	T2	N2	M0	IIIa			1	5.77	8.89785	8.56605	9.62205	8.62205
TCGA-78-7220	01A	LUAD	T2	N2	M0	IIIa			1	26.9	11.4589	6.61471	8.52748	8.43045
TCGA-78-7535	01A	LUAD	T2	N0	M0	Ib			1	31.63	9.43879	5.83289	10.9816	7.30378
TCGA-78-7540	01A	LUAD	T2	N0	M0	Ib			1	39.9	8.7211	4.64386	9.91588	6.79442
TCGA-83-5908	01A	LUAD	T1	N0	M0	Ia			0	27.47	12.187	9.35535	11.4558	11.4737
TCGA-85-7696	01A	LUSC	T1	N0	M0	Ia	0	37.03	0	37.03	9.58496	6.59991	9.77643	8.12412
TCGA-85-7699	01A	LUSC	T4	N0	M0	IIIa	1	25.33	1	33.37	12.1264	10.0471	11.3253	11.0587
TCGA-85-8048	01A	LUSC	T1	N0	M0	Ia	0	25.5	0	25.5	10.3498	8.92778	10.2503	10.5565
TCGA-85-8070	01A	LUSC	T2	N0	M0	Ib	0	32	0	32	8.35755	4.24793	6.14975	6.42626
TCGA-85-8277	01A	LUSC	T3	N1	M0	IIIa	0	10.23	1	10.23	10.8626	7.09803	8.98299	8.94251
TCGA-85-8355	01A	LUSC	T1a	N0	M0	Ia	0	2.03	0	2.03	10.6546	9.26679	11.0881	10.2119
TCGA-85-8479	01A	LUSC	T1a	N0	M0	Ia	0	15.6	0	15.6	8.62936	3.32193	7.08746	5.32193
TCGA-85-8481	01A	LUSC	T3	N0	M0	IIb			1	7.87	8.43463	5.55459	8.95128	8.25739
TCGA-85-8582	01A	LUSC	T1a	N0	M0	Ia	0	38.67	0	38.67	8.45943	6.42626	8.73471	7.5157
TCGA-85-8584	01A	LUSC	T2a	N1	M0	IIa			1	12.77	10.6448	8.62205	9.47978	10.2597
TCGA-85-A4JB	01A	LUSC	T3	N0	M0	IIb	0	31.4	0	31.4	9.07682	5.88264	7.60733	7.96578
TCGA-85-A53L	01A	LUSC	T2b	N0	M0	IIa	0	12.57	0	12.57	9.20945	5.20945	7.62205	7.88264
TCGA-86-6851	01A	LUAD	T1b	N1	M0	IIa			0	5.97	12.5167	10.0768	11.7147	11.3365
TCGA-86-7713	01A	LUAD	T2b	N0	M0	IIa	0	38.57	0	38.57	9.52552	6.02237	9.36851	8.45121
TCGA-86-7714	01A	LUAD	T1b	N2	M0	IIIa			1	20.83	7.74147	4.58496	9.29002	4.90689
TCGA-86-7955	01A	LUAD	T2a	N0	M0	Ib	0	35.73	0	35.73	9.44501	6.24793	7.36632	7.59246
TCGA-86-8056	01A	LUAD	T4	N0	M0	IIIa			0	4.63	9.61471	7.20945	10.9344	8.24317
TCGA-86-8076	01A	LUAD	T1	N0	M0	Ia	0	33.1	0	33.1	11.2975	8.71768	10.3576	10.0334
TCGA-86-8359	01A	LUAD	T3	N2	M0	IIIa			1	14.8	10.623	8.81378	9.33316	9.55267
TCGA-86-8668	01A	LUAD	T1b	N0	M0	Ia	0	14.1	0	14.1	8.22882	7.02237	9.37287	5.64386
TCGA-86-8671	01A	LUAD	T2b	N1	M0	IIb	0	27.97	0	27.97	10.3587	9.76155	11.0505	9.55075
TCGA-86-8672	01A	LUAD	T3	N0	M0	IIb			1	0.63	10.2095	8.84862	9.92926	10.3587
TCGA-86-A456	01A	LUAD	T1a	N0	M0	Ia	0	29.87	0	29.87	8.35315	6.89482	10.3902	7.43463
TCGA-90-7769	01A	LUSC	T2b	N1	MX	IIb	0	11.93	0	11.93	11.2021	5	7.91886	8.20457
TCGA-90-A4EE	01A	LUSC	T2a	N1	MX	IIa	0	22.93	0	22.93	11.1787	10.0182	11.3778	11.062
TCGA-90-A59Q	01A	LUSC	T2a	N1	MX	IIa			1	10.73	10.9794	8.77149	9.98014	11.4691
TCGA-91-8496	01A	LUAD	T2a	N0	MX	Ib	0	16.83	0	16.83	9.99718	4.9542	10.4717	7.58496
TCGA-91-8499	01A	LUAD	T1b	N0	MX	Ia			0	1.2	10.2796	6.98868	9.68475	8.77149
TCGA-91-A4BC	01A	LUAD	T2b	N0	MX	IIa			0	1.47	11.6353	9.57743	10.5943	11.9421
TCGA-93-7348	01A	LUAD	T1a	N0	MX	Ia	0	17.7	0	17.7	10.2396	6.08746	8.80413	8.05528
TCGA-94-7033	01A	LUSC	T2	N0	MX	Ib			0	21.33	8.98014	6.04439	7.67243	8.61102
TCGA-94-8490	01A	LUSC	T3	N0	M0	IIb			0	5.1	8.90989	6.08746	7.05528	8.16491
TCGA-95-7567	01A	LUAD	T2b	N1	M0	IIb			0	18.93	9.35755	8.26209	10.6555	9.47168
TCGA-95-7944	01A	LUAD	T1a	N0	M0	Ia			0	12.57	11.5953	10.668	11.4838	12.7966
TCGA-95-8494	01A	LUAD	T2a	N1	M0	IIa			0	2.8	8.46761	6.06609	9.76487	8.24317
TCGA-96-A4JL	01A	LUSC	T2a	N1	M0	IIa	0	28.07	0	28.07	10.8978	9.49985	10.7879	10.9665
TCGA-97-7547	01A	LUAD	T2	N0	MX	Ib			0	65.5	8.94837	7.02237	9.24793	6.35755
TCGA-97-7552	01A	LUAD	T2	N0	MX	Ib			0	64.4	11.352	8.22882	10.421	9.39232
TCGA-97-7553	01A	LUAD	T1	N0	MX	Ia	0	62.33	0	62.33	11.4984	7.98299	11.7797	9.82814
TCGA-97-7938	01A	LUAD	T1a	N0	MX	Ia	0	0.6	1	0.6	8.40088	5.35755	9.24317	6.76818
TCGA-97-8175	01A	LUAD	T2a	N0	M0	Ib	1	9.8	0	18.37	9.41151	6.72792	11.4528	8.12412
TCGA-97-8547	01A	LUAD	T2a	N2	MX	IIIa	0	21.9	0	21.9	8.3966	5.16993	9.25503	4.90689
TCGA-97-A4LX	01A	LUAD	T2a	N0	M0	Ib	0	20.47	0	20.47	10.933	10.0661	11.5656	9.41785
TCGA-97-A4M2	01A	LUAD	T1a	N0	M0	Ia	0	20.8	0	20.8	11.4808	7.76818	10.9737	8.31288
TCGA-99-8028	01A	LUAD	T1a	N0	M0	Ia	0	37.27	0	37.27	10.9159	9.49985	12.2085	11.4336
TCGA-J2-A4AE	01A	LUAD	T1a	N0	MX	Ia	0	35.97	0	35.97	8.85175	6.78136	9.76818	6.59991
TCGA-L4-A4E6	01A	LUAD	T1	N0	M0	Ia	0	14.5	0	14.5	10.6339	6.83289	12.4592	8.03892
TCGA-L9-A444	01A	LUAD	T1a	N0	MX	Ia	0	10.23	0	10.23	10.8321	9.43045	10.8106	11.2568
TCGA-L9-A50W	01A	LUAD	T1b	N1	MX	IIa			1	14.73	9.19229	7.96	9.62571	6.56986
TCGA-L9-A743	01A	LUAD	T2a	N1	M0	IIa	0	22.13	0	22.13	10.5641	9.08481	11.0993	10.2348
TCGA-MP-A4T4	01A	LUAD	T2	N1	M0	IIb			1	87.23	10.8796	9.06609	10.9556	10.1485
TCGA-MP-A4T6	01A	LUAD	T1	N2	MX	IIIa			1	59.67	9.47978	7.77479	9.72962	7.04439
TCGA-MP-A4T8	01A	LUAD	T2	N2	M0	IIIa			1	5.37	9.15735	6.04439	8.71081	6.22882
TCGA-MP-A4TE	01A	LUAD	T2b	N0	MX	IIa	1	13.7	1	29.87	8.7879	4.52356	7.26679	7.02237
TCGA-MP-A4TI	01A	LUAD	T2a	N1	M0	IIa			1	14.3	10.4919	9.24079	11.5464	10.8834
TCGA-NC-A5HE	01A	LUSC	T2	N1	M0	IIb	0	77.87	0	77.87	11.8218	9.1472	11.4163	12.1923
TCGA-NC-A5HG	01A	LUSC	T2	N2	M0	IIIa			0	65.43	8.30378	4.39232	7.07682	7.01123
TCGA-NC-A5HH	01A	LUSC	T1	N0	M0	Ia			0	1.23	10.7549	6.52356	7.98868	9.5157
TCGA-NC-A5HJ	01A	LUSC	T3	N0	M0	IIb			1	13.93	10.9622	8.20945	10.6821	10.3826
TCGA-NJ-A4YI	01A	LUAD	T2	N2	M0	IIIa			1	0.13	8.43463	6.64386	9.58308	3.32193
TCGA-O1-A52J	01A	LUAD	T1	N0	MX	Ia			1	59.93	8.45121	6.94251	10.5755	6.93074
TCGA-O2-A5IB	01A	LUSC	T3	N1	MX	III			1	11.33	9.50184	5.90689	7.83289	6.88264
TCGA-55-5899	01A	LUAD	T1a	N1	M0	IIb	0	31	0	31	10.5632	6.96578	9.63118	8.84549
TCGA-64-1678	01A	LUAD	T2b	N0	M0	IIb	0	39.63	0	39.6333	10.6856	3.90689	6.45943	8.03342
TCGA-67-4679	01B	LUAD	T3	N0	M0	IIb			0	14.9333	8.87652	6.20945	9.90689	6.83289

## Sheet: suppl_data3
Supplementary data-3: GEO accession codes of samples in the GSEA
GSM258552
GSM258553
GSM258559
GSM258561
GSM258570
GSM258572
GSM258578
GSM258580
GSM258582
GSM258584
GSM258585
GSM258586
GSM258587
GSM258588
GSM258589
GSM258591
GSM258592
GSM258593
GSM258594
GSM258601
